# Supplementary material for: Neuronal GHS-R Differentially Modulates Feeding Patterns under Normal and Obesogenic Conditions
Source: Biomolecules. 2022 Feb 11;12(2):293. doi: 10.3390/biom12020293 (PMC8961776; doi:10.3390/biom12020293)
Supplement: Supplementary file 1 [file biomolecules-12-00293-s001.zip]

Archive with 1 entries (1 files):
- biomolecules-1574837-supplementary.pdf
